# Supplementary material for: Evaluation of the Hematological Patterns from Up to 985 Days of Long COVID: A Cross-Sectional Study
Source: Viruses. 2023 Mar 29;15(4):879. doi: 10.3390/v15040879 (PMC10142608; doi:10.3390/v15040879)
Supplement: Supplementary file 1 [file viruses-15-00879-s001.zip]

Archive with 1 entries (1 files):
- viruses-2274879-supplementary.pdf
